# Supplementary material for: Mechanisms and Applications of Manganese-Based Nanomaterials in Tumor Diagnosis and Therapy
Source: Biomater Res. 2025 Feb 28;29:0158. doi: 10.34133/bmr.0158 (PMC11868662; doi:10.34133/bmr.0158)
Supplement: Supplementary 1 — Figs. S1 to S6 [file bmr.0158.f1.zip]

Archive with 7 entries (7 files):
- S1.tif
- S2.jpg
- S3-1.tif
- S4-1.tif
- S5-1.jpg
- S6-1.jpg
- Supplementary Fig Caption.docx
